# Supplementary material for: Dominant and Priming Role of Waterlogging in Tomato at e[CO2] by Multivariate Analysis
Source: Int J Mol Sci. 2022 Oct 11;23(20):12121. doi: 10.3390/ijms232012121 (PMC9602540; doi:10.3390/ijms232012121)
Supplement: Supplementary file 1 [file ijms-23-12121-s001.zip]

Archive with 1 entries (1 files):
- ijms-1789774-supplementary.pdf
